# Supplementary material for: Evolution of tonal organization in music mirrors symbolic representation of perceptual reality. Part-1: Prehistoric
Source: Front Psychol. 2015 Oct 16;6:1405. doi: 10.3389/fpsyg.2015.01405 (PMC4607869; doi:10.3389/fpsyg.2015.01405)
Supplement: Supplementary file 5 [file DataSheet1.ZIP]

Archive with 11 entries (11 files):
- Presentation 2. Centrifugal vs cetripetal gravity-(A) It was a lovely day.mp4
- Presentation 2. Centrifugal vs cetripetal gravity-(B) Ne iz sadu.mp4
- Presentation 3. Khasmatonal vs oligotonal styles-(A) Lithuanian lullaby.mp4
- Presentation 3. Khasmatonal vs oligotonal styles-(B) Bysyk Yryata.mp4
- Presentation 4. Melodic intervals compliment. Shelkovaya v pole.mp4
- Appendix II.DOCX
- Appendix I.PDF
- Appendix III.JPEG
- Appendix IV.DOCX
- Presentation 1. Declamation vs singing-(A).mp4
- Presentation 1. Declamation vs singing-(B) Er Sogotokh.mp4
